# Supplementary material for: Effects of Probiotic–Phytonutrient Blends on Defecation, Intestinal Barrier Function, and Gut Microbiota: A Randomized, Placebo-Controlled Trial
Source: Nutrients. 2026 Jun 25;18(13):2085. doi: 10.3390/nu18132085 (PMC13363449; doi:10.3390/nu18132085)
Supplement: Supplementary file 1 [file nutrients-18-02085-s001.zip]

Archive with 11 entries (11 files):
- Supplementary Figure 1_R2.pdf
- Supplementary Figure 2_R2.pdf
- Supplementary Figure 3_R2.pdf
- Supplementary Figure 4_R2.pdf
- Supplementary Figure5_R2.pdf
- Supplementary Figure6_R2.pdf
- Supplementary Figure7_R2.pdf
- Supplementary Figure8_R2.pdf
- Supplementary Methods_R2.pdf
- Table S1_R2.xlsx
- Table_S2_R2.xlsx
