# Supplementary material for: Effects of Probiotic–Phytonutrient Blends on Defecation, Intestinal Barrier Function, and Gut Microbiota: A Randomized, Placebo-Controlled Trial
Source: Nutrients. 2026 Jun 25;18(13):2085. doi: 10.3390/nu18132085 (PMC13363449; doi:10.3390/nu18132085)
Supplement: Supplementary file 1 [file nutrients-18-02085-s001.zip › Table S1_R2.xlsx]

## Sheet: Table S1
	Supplementary Table S1. Quantifier multiple reaction monitoring transition of tryptophan metabolism related metabolites.
	No.	Metabolite	Polarity	Quantifier MRM transition
	1	Acetaminophen	+	152.1→110.1
	2	Acetylcholine	+	146.1→87.1
	3	Aminomethoxybenzoic acid	+	168.1→150.1
	4	Aminophenol	+	110.1→65.1
	5	Anthranilic acid	+	138.1→120.1
	6	Cinnabarinic acid	+	301.1→283.0
	7	Cortisol	+	363.1→121.2
	8	Dopamine	+	154.1→91.1
	9	Gamma-aminobutyric acid	+	104.2→87.1
	10	Glutamic acid	+	148.1→84.1
	11	Histamine	+	112.0→95.1
	12	Hydroxyanthranilic acid	+	154.1→136.1
	13	Hydroxyindole-acetic acid	+	192.0→146.2
	14	Hydroxy-kynurenine	+	225.1→208.1
	15	Hydroxy-tryptophan	+	221.1→204.1
	16	Indole	+	118.1→91.1
	17	Indole-acetamide	+	175.2→130.1
	18	Indole-acetic acid	+	176.2→130.1
	19	Indoleacetonitrile	+	157.1→130.1
	20	Indole-lactic acid	+	206.2→118.1
	21	Indolepropionic acid	+	190.1→130.1
	22	Indole-pyruvic acid	+	204.1→130.2
	23	Kynurenic acid	+	190.1→144.1
	24	Kynurenine	+	209.1→192.1
	25	Melatonin	+	233.2→174.2
	26	Methoxyindoleacetic acid	+	206.1→160.1
	27	Methoxytryptamine	+	191.1→174.2
	28	Niacinamide	+	123.3→80.1
	29	Nicotinic acid	+	124.1→78.1
	30	Norepinephrine	−	168.1→123.1
	31	Picolinic acid	+	124.1→78.1
	32	Quinolinic acid	+	168.1→78.1
	33	Serotonin	+	177.1→160.1
	34	Tryptamine	+	161.1→144.1
	35	Tryptophan	+	205.1→188.1
	36	Xanthurenic acid	+	206.1→160.1
