# Supplementary material for: Effects of Probiotic–Phytonutrient Blends on Defecation, Intestinal Barrier Function, and Gut Microbiota: A Randomized, Placebo-Controlled Trial
Source: Nutrients. 2026 Jun 25;18(13):2085. doi: 10.3390/nu18132085 (PMC13363449; doi:10.3390/nu18132085)
Supplement: Supplementary file 1 [file nutrients-18-02085-s001.zip › Table_S2_R2.xlsx]

## Sheet: Table 1
Supplementary Table S2. Summary of adverse events reported during the intervention period.
Adverse Event	Group	Subject ID	Severity	Onset (Day)	Causality	Outcome	Study Completion
Diarrhea	PBP1	S38	Moderate	Day 4	Probably related	Resolved	Withdrew
Constipation	Placebo	S45	Moderate	Day 2	Definitely related	Resolved	Withdrew
Diarrhea	Placebo	S56	Severe	Day 8	Unknown	Resolved	Withdrew
All adverse events were self-reported by participants via questionnaire and resolved completely (full recovery confirmed at follow-up). No serious adverse events (SAEs) were reported during the study period. Onset day: calculated from the first day of product intake.
